# Supplementary material for: Exploring the spatiotemporal drivers of malaria elimination in Europe
Source: Malar J. 2016 Mar 4;15:122. doi: 10.1186/s12936-016-1175-z (PMC4778289; doi:10.1186/s12936-016-1175-z)
Supplement: Supplementary file 1 — 10.1186/s12936-016-1175-z Details on reported years for malaria elimination for European countries. [file 12936_2016_1175_MOESM1_ESM.xlsx]

## Sheet: Extended table 1
Country	Decadal endpoint used to represent large malaria decline	Decadal endpoint of malaria elimination	Reported start year of malaria elimination program	Year of last reported indigenous case	Year of WHO certification/estimate of malaria free status
Albania	1950	1970	1947	1966	2012
Austria	1920	1950			1963
Belarus	1950	1970	1951		2012
Belgium	1920	1950		1938	1963
Bosnia and Herzegovina	1950	1970	1947	1964	1973
Bulgaria	1950	1960	1947-1950	1957 (pf); 1960 (pv)	1965
Croatia	1950	1970	1947	1964	1973
Czech Republic	1950	1960			1963
Estonia	1950	1970	1951		2012
Finland	1920	1950		1954	1963
France	1920	1950		1950	2012
Germany	1920	1950		1950	1964
Greece	1960	1970	1946-1954	1973	2012
Hungary	1950	1960	1946	1962	1964
Italy	1950	1960	1930s large-scale land reclamation and sanitation was applied; 1944-1945 DDT spaying	1952 (pf); 1962 (pv)	1970
Latvia	1950	1970	1951		2012
Lithuania	1950	1970	1951		2012
Macedonia	1950	1970	1947	1964	1973
Moldova	1950	1970	1951		2012
Montenegro	1950	1970	1947	1964	1973
Netherlands	1950	1960	1946	1961	1970
Poland	1930	1960	After WW1 health regulations were applied; 1945 nationwide plan.	1955	1967
Portugal	1950	1960	1930s intensive control measures; 1948 DDT spraying and new antimalaria drugs	1958	1973
Romania	1950	1970	1949	1962	1967
Russian Federation	1950	1970	1951		2012
Serbia	1950	1970	1947	1964	1973
Slovakia	1950	1960			1963
Slovenia	1950	1970	1947	1964	1973
Spain	1950	1960	From 1943, 330 antimalaria dispensaries were established.	1962	1964
UK	1920	1950	After WW1, malaria surveilance and treatment were taken.	1953	1963
Ukraine	1950	1970	1951		2012

## Sheet: Extended colomn in table 1
Country	Reported start year of malaria elimination program
Albania	1947
Austria
Belarus	1951
Belgium
Bosnia and Herzegovina	1947
Bulgaria	1947-1950
Croatia	1947
Czech Republic
Estonia	1951
Finland
France
Germany
Greece	1946-1954
Hungary	1946
Italy	1930s large-scale land reclamation and sanitation was applied; 1944-1945 DDT spaying
Latvia	1951
Lithuania	1951
Macedonia	1947
Moldova	1951
Montenegro	1947
Netherlands	1946
Poland	After WW1 health regulations were applied; 1945 nationwide plan.
Portugal	1930s intensive control measures; 1948 DDT spraying and new antimalaria drugs
Romania	1949
Russian Federation	1951
Serbia	1947
Slovakia
Slovenia	1947
Spain	From 1943, 330 antimalaria dispensaries were established.
UK	After WW1, malaria surveilance and treatment were taken.
Ukraine	1951
