# Supplementary material for: Exploring the spatiotemporal drivers of malaria elimination in Europe
Source: Malar J. 2016 Mar 4;15:122. doi: 10.1186/s12936-016-1175-z (PMC4778289; doi:10.1186/s12936-016-1175-z)
Supplement: Supplementary file 2 — 10.1186/s12936-016-1175-z Results of statistical tests examining the differences in climatic, land use and demographic variables between European countries and those focused on eliminating the disease at the time of writing. [file 12936_2016_1175_MOESM2_ESM.xlsx]

## Sheet: Sheet1
Variable	Europe vs eliminating countries in 1900		Eliminating countries in 1900 vs the present day
	Mann-Whitney test		Wilcoxon test
	z	p-value	z	p-value
Temperature	-5.4638	<0.0001	-5.0267	<0.0001
Frost day frequency	4.7414	<0.0001	5.0007	<0.0001
Precipitation	-1.957	0.05068	-2.8124	<0.01
GDP	-5.0172	<0.0001	-5.0862	<0.0001
Life expectancy	-6.5214	<0.0001	-5.0863	<0.0001
Percentage urban area	2.6531	<0.01	-4.9665	<0.0001
Percentage urban population	1.7337	0.08416	-5.0862	<0.0001
Percentage cropland	6.2255	<0.0001	-5.0862	<0.0001
Percentage grassland	3.7038	<0.001	-5.0779	<0.0001
